# Supplementary material for: Regulation of the yeast metabolic cycle by transcription factors with periodic activities
Source: BMC Syst Biol. 2011 Oct 12;5:160. doi: 10.1186/1752-0509-5-160 (PMC3216092; doi:10.1186/1752-0509-5-160)
Supplement: Additional file 1 — Time-translation matrix with no constraints. Shaded entries show significant interactions between transcription factors, with a significance threshold of 0.5. Entries shaded darker are positive values, lighter are negative values. Italics indicate that the interaction was not included in the graphical representation of the transition matrix (Figure 7), because an interaction with a greater magnitude exists in the opposite direction. [file 1752-0509-5-160-S1.XLS]

## Sheet: TransMatrix
	Msn4	oxygen	Rlr1	Aro80	Ace2	Adr1	Hap1	Gal3	Swi6	Hap4	Hap3	Bas1	Spt2	Gcn4
Msn4	-0.521605	0.0747049	-0.368022	-0.224051	-0.568944	-0.253916	-0.381597	0.22316	0.00460243	-0.0257783	-0.76981	0.822586	1.14935	-0.154763
oxygen	0.0898251	0.777692	-0.17528	-0.272027	0.0654021	0.202963	0.171852	-0.00597655	-0.0426118	0.0781212	0.234737	0.0328034	0.142728	0.273428
Rlr1	-0.156834	-0.173041	0.509061	0.55342	0.411948	-0.233051	-0.22275	-0.0170756	0.269773	-0.222376	0.202117	-0.166271	-0.909402	0.189565
Aro80	-0.483517	0.131492	-0.00587527	0.639259	0.144472	0.0530989	-0.0638082	0.134496	0.113572	0.199809	-0.0490248	0.274763	0.110429	-0.836623
Ace2	0.529702	0.552182	1.32884	0.949565	0.840811	0.619801	0.607834	0.0984639	0.114596	-0.117203	-0.473927	-1.47899	-2.98862	-1.01295
Adr1	-1.03544	-0.786448	-0.0334757	0.205033	-0.238804	-0.655879	-0.316896	0.222338	0.509873	0.769489	0.775079	0.621184	0.254349	-0.202568
Hap1	0.111928	0.129583	1.00884	0.678329	0.476831	0.174655	-0.313511	0.78224	0.214652	-0.507371	-0.440187	-0.0636541	-0.828329	-0.993031
Gal3	-0.105671	0.43452	0.00244209	0.41295	-0.0144605	0.198822	0.384575	0.286546	-0.205546	0.0605354	-0.380456	0.0281789	-0.433255	-0.886573
Swi6	-0.687311	-0.657968	-0.270996	-0.498275	-0.642432	-0.625011	-0.742164	0.537772	0.181949	0.376249	0.0305791	1.08518	1.63615	0.408878
Hap4	-0.265922	0.259961	-0.0618383	0.221564	0.195868	0.110635	0.369504	0.0998563	0.348886	0.285081	0.109759	-0.237216	-0.651443	-0.476465
Hap3	-0.180474	0.0576414	-0.170349	-0.120569	-0.00858112	-0.109096	-0.344272	-0.0788468	-0.219863	0.281975	0.246758	0.416844	0.550708	0.0775554
Bas1	-0.542299	-0.496284	0.352397	-0.128858	-0.235555	-0.227054	-0.757464	0.39437	1.05319	1.07994	0.118799	0.531064	0.184932	-0.267609
Spt2	-0.176997	0.169238	0.588469	0.746523	0.593302	0.122423	0.296254	0.194218	-0.0045821	-0.0751357	-0.076003	-0.416347	-1.28524	-0.769778
Gcn4	-0.210431	-0.301267	-0.318747	-0.0270904	-0.21348	-0.403216	-0.367502	0.30348	0.105561	-0.098597	0.331386	0.618325	0.521319	0.415347
Threshold	0.5	-0.5
