# Supplementary material for: Regulation of the yeast metabolic cycle by transcription factors with periodic activities
Source: BMC Syst Biol. 2011 Oct 12;5:160. doi: 10.1186/1752-0509-5-160 (PMC3216092; doi:10.1186/1752-0509-5-160)
Supplement: Additional file 2 — Time-translation matrix with constraint to produce non-negative entries. Shaded entries show significant interactions between transcription factors, with a significance threshold of 0.5. [file 1752-0509-5-160-S2.XLS]

## Sheet: TransMatrixNonNeg
	Msn4	oxygen	Rlr1	Aro80	Ace2	Adr1	Hap1	Gal3	Swi6	Hap4	Hap3	Bas1	Spt2	Gcn4
Msn4	0.162511	0.371254	0	0	0	0.0393948	0.10239	0.250302	0.0558404	0.0606327	0	0.624768	0.997486	0.0335471
oxygen	0.0383894	0.682886	0	0	0.0583063	0.179017	0.144133	0	0	0.0379723	0.184973	0	0	0.121899
Rlr1	0.379966	0.14571	0.630509	0.525025	0.60872	0.033526	0.191255	0	0.202528	0	0.20526	0.212122	0.175599	0.603757
Aro80	0.0383962	0.378004	0.35424	0.738182	0.436588	0.414875	0.361777	0.143265	0.207148	0.267996	0.198526	0.191088	0.282167	0
Ace2	0.422592	0.628827	1.17454	0.954124	0.832225	0.610382	0.624857	0.0794573	0.0417557	0	0	0	0	0
Adr1	0	0	0.199183	0.0598495	0.00565509	0	0.342747	0.2246	0.592733	0.75404	0.813029	0.585076	0.614423	0.526433
Hap1	0.659107	0.520619	1.32285	0.907272	0.892977	0.616277	0.570041	0.819526	0.239442	0	0	0.40012	0.479444	0
Gal3	0.0141922	0.479612	0.353793	0.433403	0.0565684	0.421087	0.507476	0.283139	0	0.0137235	0	0.0986222	0	0
Swi6	0	0	0	0	0	0	0	0.533509	0.111414	0.463072	0.485701	1.16452	1.82367	0.533324
Hap4	0	0.280371	0.143271	0.161824	0.274833	0.163097	0.34533	0.0841243	0.330622	0.31788	0.157605	0	0	0
Hap3	0	0.00885682	0	0	0	0	0	0	0	0.302282	0.296218	0	0	0
Bas1	0	0	0.354598	0	0	0	0	0.428175	1.02974	1.36223	0.418847	0.859883	0.755877	0
Spt2	0.239001	0.382456	0.796479	0.823356	0.831394	0.400548	0.552106	0.201235	0.00792073	0.0473922	0.214381	0	0	0
Gcn4	0.181193	0	0	0	0	0	0	0.282508	0.119636	0	0.389738	0.88538	1.27418	1.21705
Threshold	0.5	-0.6
